# Supplementary material for: Implementing the Clean Clinic Approach Improves Water, Sanitation, and Hygiene Quality in Health Facilities in the Western Highlands of Guatemala
Source: Glob Health Sci Pract. 2020 Jun 30;8(2):256–69. doi: 10.9745/GHSP-D-19-00413 (PMC7326526; doi:10.9745/GHSP-D-19-00413)
Supplement: 19-00413-Lopez-Supplement_2.xlsx [file 19-00413-Lopez-Supplement_2.xlsx]

## Sheet: Annex2-Results-Overall
Facility Type	Healthcare Facility	Assessment	Water	Sanitation	Hygiene	Equipment Sterilization	Waste Management	Environmental Cleaning	Administration and documentation	Hot water, wastewater, and storm water	Total
CAIMI	CAIMI 1	1	15	4.33333	22.1667	9.66667	6.33333	5.16667	0	0.333333	63
		2	15	5.66667	22.1667	10.3333	13.6667	5.66667	1.33333	0.866667	74.7
		3	15.3333	5.66667	27.5	11.6667	19.6667	5.33333	2.66667	0.633333	88.4667
	CAIMI 2	1	1.66667	6	14.6667	10.3333	11.3333	5.33333	0	0	49.3333
		2	15.3333	6.33333	22	11	20	6.33333	3.33333	0	84.3333
		3	15.3333	6.33333	28	11.6667	19.6667	7.33333	7.33333	0.966667	96.6333
CAP	CAP 1	1	6	1.33333	6	8.66667	3.66667	5.66667	0	0	31.3333
		2	9.33333	1.66667	12.8333	9.33333	18.6667	6.66667	4	0.4	62.9
		3	15.3333	2.33333	15.6667	11	19.6667	6.66667	9.33333	0.4	80.4
	CAP 2	1	6.33333	0	8.16667	7.66667	4.66667	3.16667	1.33333	0	31.3333
		2	15	3	14	7.66667	20	5.33333	1.33333	0	66.3333
		3	15	5	22.6667	11.6667	19.6667	5.66667	9.33333	0.366667	89.3667
	CAP 3	1	2.66667	2	1.83333	9.66667	3.66667	5	0	0	24.8333
		2	14.3333	5.33333	14.1667	10.3333	18	6	4	0.133333	72.3
		3	14.6667	6	22.1667	11.6667	19.6667	6.66667	9.33333	0.233333	90.4
	CAP 4	1	5.33333	1.66667	8.16667	8.33333	5.66667	2.66667	0	0.0666667	31.9
		2	14	3.66667	11.5	11.6667	12.3333	5.66667	2	0.8	61.6333
		3	15	5.66667	27.1667	11	16	5.66667	5.33333	1.03333	86.8667
	CAP 5	1	14.3333	3	6.33333	8.66667	14.6667	2.5	0.666667	0.0666667	50.2333
		2	15	5	19.3333	9.66667	18.6667	7.33333	3.33333	0.0666667	78.4
		3	15.3333	5	23.3333	11.6667	19.6667	7.66667	6	0.0666667	88.7333
Hospital	Hospital 1	1	10.6667	5.33333	9.5	11.6667	4.33333	3.5	0.666667	0.233333	45.9
		2	15	5	10.8333	11.6667	12.3333	5.66667	2	1.03333	63.5333
		3	15	6.33333	22.3333	11.6667	19	6.66667	4.66667	0.733333	86.4
	Hospital 2	1	11	4	15.1667	10.3333	4.33333	5.66667	0.666667	0.9	52.0667
		2	15.3333	6.33333	16.1667	11.6667	17.6667	5.66667	2.66667	0.9	76.4
		3	15.3333	6.33333	22.1667	11.6667	18.3333	6.66667	9.33333	0.9	90.7333
	Hospital 3	1	11	3	7.16667	11.6667	11.3333	5.66667	1.33333	0.0666667	51.2333
		2	15.3333	4.66667	14.5	11.6667	18	5.66667	4	0.0666667	73.9
		3	15.3333	5.66667	22.3333	11.6667	16	6.66667	8	0.866667	86.5333
	Hospital 4	1	15.3333	3.66667	21	11.6667	10.6667	5.33333	2.66667	0	70.3333
		2	15.3333	6.33333	27.8333	11.6667	20	5.66667	2.66667	0	89.5
		3	15.3333	6.33333	28	11.6667	19.6667	7.66667	8.66667	0	97.3333
	Mean	1	9.0303	3.12121	10.9242	9.84848	7.33333	4.51515	0.666667	0.151515	45.5909
		2	14.4545	4.81818	16.8485	10.6061	17.2121	5.9697	2.78788	0.387879	73.0848
		3	15.1818	5.51515	23.7576	11.5455	18.8182	6.60606	7.27273	0.563636	89.2606

## Sheet: Annex2-Results-Emergency
Facility Type	Healthcare Facility	Assessment	Water	Sanitation	Hygiene	Equipment Sterilization	Waste Management	Environmental Cleaning	Administration and documentation	Hot water, wastewater, and storm water	Total
CAIMI	CAIMI 1	1	21	5	2.5	5	10	9	6	1.1	59.6
		2	18	4	0	5	3	7	2	0.7	39.7
		3	21	7	3.5	5	20	10	14	0.2	80.7
	CAIMI 2	1	22	5	3.5	5	20	8	8	0.9	72.4
		2	21	4	3.5	5	7	8	0	0	48.5
		3	21	5	3.5	5	10	9	4	0.6	58.1
CAP	CAP 1	1	18	1	1	2	3	9	0	0	34
		2	18	1	3.5	2	21	10	12	1.2	68.7
		3	22	1	3.5	5	20	10	28	1.2	90.7
	CAP 2	1	5	6	4	5	13	8	0	0	41
		2	22	7	4	5	21	9	10	0	78
		3	22	7	4	5	20	10	22	0.9	90.9
	CAP 3	1	19	2	3.5	5	2	9	2	0.7	43.2
		2	22	7	3.5	5	18	9	8	0.7	73.2
		3	22	7	3.5	5	20	10	28	0.7	96.2
	CAP 4	1	5	0	1.5	5	5	4	4	0	24.5
		2	21	5	4	5	21	8	4	0	68
		3	21	5	4	5	20	9	28	1.1	93.1
	CAP 5	1	8	6	2.5	5	2	7	0	0	30.5
		2	19	6	2.5	5	19	10	12	0.4	73.9
		3	20	6	3.5	5	20	10	28	0.7	93.2
Hospital	Hospital 1	1	22	3	4	5	9	8	8	0	59
		2	22	7	4	5	21	9	8	0	76
		3	22	7	4	5	20	11	26	0	95
	Hospital 2	1	21	5	3.5	5	15	9	16	1.1	75.6
		2	16	0	3.5	5	8	4	0	0.2	36.7
		3	18	4	3.5	5	10	9	6	0.4	55.9
	Hospital 3	1	19	1	0	5	13	6	2	0.2	46.2
		2	22	5	4	5	20	11	18	0.2	85.2
		3	21	5	4	5	17	10	10	0.2	72.2
	Hospital 4	1	19	5	2.5	5	7	9	4	0.2	51.7
		2	22	5	4	5	16	10	24	0.6	86.6
		3	22	7	3.5	5	19	9	12	0.2	77.7
	Mean	1	15.4545	2.90909	2.36364	4.72727	6.54545	7.18182	2	0.181818	41
		2	20.6364	5.36364	3.5	4.72727	17	9.18182	8.36364	0.436364	69.2091
		3	21.5455	5.45455	3.72727	5	19.1818	9.81818	21.8182	0.690909	87.2364

## Sheet: Annex2-Results-Delivery
Facility Type	Healthcare Facility	Assessment	Water	Sanitation	Hygiene	Equipment Sterilization	Waste Management	Environmental Cleaning	Administration and documentation	Hot water, wastewater, and storm water	Total
CAIMI	CAIMI 1	1	12	3	9.5	18	13	4		1	60.5
		2	12	3	32	18	17	5		1	88
		3	7	3	9.5	18	4	2		0	43.5
	CAIMI 2	1	12	3	31.5	18	15	4		1	84.5
		2	12	3	39.5	18	19	4		0.5	96
		3	12	3	31.5	18	6	4		0.5	75
CAP	CAP 1	1	12	0	19	18	19	5		0	73
		2	5	0	10.5	18	17	5		0	55.5
		3	0	0	9	18	4	4		0	35
	CAP 2	1	12	3	31	18	19	5		0	88
		2	0	3	20	18	11	4		0	56
		3	12	3	40	18	19	6		1	99
	CAP 3	1	12	3	31.5	18	17	5		1	87.5
		2	12	3	21.5	18	17	4		1	76.5
		3	7	3	21	18	5	4		1	59
	CAP 4	1	12	0	19	18	19	4		0	72
		2	12	3	37	18	19	4		0	93
		3	7	0	11.5	18	7	3		0	46.5
	CAP 5	1	12	3	31.5	18	19	5		0	88.5
		2	12	3	20.5	18	17	4		0	74.5
		3	0	0	1.5	18	5	4		0	28.5
Hospital	Hospital 1	1	12	3	39.5	18	19	4		0	95.5
		2	12	3	40	18	19	6		0	98
		3	12	3	29.5	18	11	4		0	77.5
	Hospital 2	1	12	3	38.5	18	15	4		1	91.5
		2	0	0	2.5	14	5	2		0	23.5
		3	12	0	2.5	18	13	4		1	50.5
	Hospital 3	1	12	3	9.5	11	15	0		0	50.5
		2	12	3	27	14	19	6		0	81
		3	12	3	39	18	19	6		0	97
	Hospital 4	1	12	3	32	18	14	5		1	85
		2	7	0	9.5	18	13	4		0	51.5
		3	12	0	19.5	18	17	4		0	70.5
	Mean	1	5.81818	1.63636	14.0909	17	7.81818	3.18182		0.136364	49.6818
		2	11.3636	1.90909	21.0909	17.6364	16.8182	4.36364		0.363636	73.5455
		3	12	2.72727	34.5455	18	17.8182	5		0.5	90.5909

## Sheet: Annex2-Results-Maternity
Facility Type	Healthcare Facility	Assessment	Water	Sanitation	Hygiene	Equipment Sterilization	Waste Management	Environmental Cleaning	Administration and documentation	Hot water, wastewater, and storm water	Total
CAIMI	CAIMI 1	1	12	7	20.5	12	14	4		1	70.5
		2	12	9	31.5	12	20	5		1	90.5
		3	7	9	19	12	6	1.5		0	54.5
	CAIMI 2	1	12	9	31.5	8	16	4		1	81.5
		2	12	6	31.5	6	6	3.5		0.5	65.5
		3	12	9	39.5	12	20	4		0.5	97
CAP	CAP 1	1	5	4	24.5	8	18	5		0	64.5
		2	12	6	24.5	10	20	5		0	77.5
		3	0	3	8	6	4	4		0	25
	CAP 2	1	12	9	31	10	20	5		0	87
		2	0	9	20	8	10	4		0	51
		3	12	9	40	12	20	6		1	100
	CAP 3	1	12	9	23.5	12	18	4		1	79.5
		2	12	9	31.5	12	18	5		1	88.5
		3	7	7	21	8	6	4		1	54
	CAP 4	1	12	7	27	12	20	4		0	82
		2	7	0	11.5	0	2	2.5		0	23
		3	12	4	19	0	20	4		0	59
	CAP 5	1	0	0	1.5	6	4	4		0	15.5
		2	12	9	31.5	12	20	5		0	89.5
		3	12	7	19.5	8	18	4		0	68.5
Hospital	Hospital 1	1	12	5	29.5	12	12	4		0	74.5
		2	12	9	40	12	20	4		0	97
		3	12	9	40	12	20	6		0	99
	Hospital 2	1	0	5	18.5	6	4	2		0	35.5
		2	12	9	39.5	10	18	4		1	93.5
		3	12	7	28.5	12	14	4		1	78.5
	Hospital 3	1	12	7	27	12	20	6		0	84
		2	12	5	9.5	10	16	1.5		0	54
		3	12	7	27	10	20	6		0	82
	Hospital 4	1	12	9	31	12	18	5		1	88
		2	7	4	9.5	12	14	4		0	50.5
		3	12	7	20.5	12	18	4		0	73.5
	Mean	1	5.81818	4.81818	16.3182	7.81818	7.63636	3.18182		0.136364	45.7273
		2	11.3636	7.18182	25.9545	9.45455	17.8182	4.36364		0.363636	76.5
		3	12	8.36364	33	11.6364	19.4545	5		0.5	89.9545
